# Supplementary material for: Crossing enhanced and high fidelity SpCas9 nucleases to optimize specificity and cleavage
Source: Genome Biol. 2017 Oct 6;18:190. doi: 10.1186/s13059-017-1318-8 (PMC6389135; doi:10.1186/s13059-017-1318-8)
Supplement: Supplementary file 2 — Primer, sequence, and deep sequencing data. (XLSX 36 kb) [file 13059_2017_1318_MOESM2_ESM.xlsx]

## Sheet: Target sites
SpCas9 sgRNAs
Modified sgRNAs targeting the identical EGFP sites, are named with the same number, but with an extension in the name (e.g. B, C, -no 5' G)
EGFP target sites and sgRNA coding plasmids
sgRNAs	Prep Name	Name	Spacer length (nt)	Spacer Sequence	Target sequence with PAM	References
	8323	EGFP site 1	20	GGGCACGGGCAGCTTGCCGG	GGGCACGGGCAGCTTGCCGGtgg
	1581	EGFP site 2	20	GAGCTGGACGGCGACGTAAA	GAGCTGGACGGCGACGTAAAcgg
	1582	EGFP site 3	20	GGTGGTGCAGATGAACTTCA	GGTGGTGCAGATGAACTTCAggg
	1584	EGFP site 4	20	GGAGCGCACCATCTTCTTCA	GGAGCGCACCATCTTCTTCAagg
	1585	EGFP site 5	20	GTCGCCCTCGAACTTCACCT	GTCGCCCTCGAACTTCACCTcgg
	1586	EGFP site 6	20	GCGCGATCACATGGTCCTGC	GCGCGATCACATGGTCCTGCtgg
	1587	EGFP site 7	20	GTCCATGCCGAGAGTGATCC	GTCCATGCCGAGAGTGATCCcgg
	1588	EGFP site 8	20	GCCGTCGTCCTTGAAGAAGA	GCCGTCGTCCTTGAAGAAGAtgg
	1589	EGFP site 9	20	GAAGTTCGAGGGCGACACCC	GAAGTTCGAGGGCGACACCCtgg
	1590	EGFP site 10	20	GTCTTTGCTCAGGGCGGACT	GTCTTTGCTCAGGGCGGACTggg
	1591	EGFP site 11	20	GGTCTTTGCTCAGGGCGGAC	GGTCTTTGCTCAGGGCGGACtgg
	1592	EGFP site 12	20	GTGCTCAGGTAGTGGTTGTC	GTGCTCAGGTAGTGGTTGTCggg
	1593	EGFP site 13	20	GCTGAAGGGCATCGACTTCA	GCTGAAGGGCATCGACTTCAagg
	13012	EGFP site 14	20	GTACCAGCACTAGCCTCCTG	GTACCAGCACTAGCCTCCTGagg
	13020	EGFP site 15	20	GGCATCGCCCTCGCCCTCGC	GGCATCGCCCTCGCCCTCGCcgg
	13021	EGFP site 16	20	GGCGAGGGCGATGCCACCTA	GGCGAGGGCGATGCCACCTAcgg
	1633	EGFP site 17	20	GCTGAAGCACTGCACGCCGT	GCTGAAGCACTGCACGCCGTagg
	1634	EGFP site 18	20	GTGAACCGCATCGAGCTGAA	GTGAACCGCATCGAGCTGAAggg
	1635	EGFP site 19	20	GTCAGGGTGGTCACGAGGGT	GTCAGGGTGGTCACGAGGGTggg
	1636	EGFP site 20	20	GACGTAGCCTTCGGGCATGG	GACGTAGCCTTCGGGCATGGcgg
	1637	EGFP site 21	20	GGCATCGACTTCAAGGAGGA	GGCATCGACTTCAAGGAGGAcgg
	1638	EGFP site 22	20	GGTGTTCTGCTGGTAGTGGT	GGTGTTCTGCTGGTAGTGGTcgg
	1639	EGFP site 23	20	GTGGTCACGAGGGTGGGCCA	GTGGTCACGAGGGTGGGCCAggg
	1557	EGFP site 24	20	GTCGTGCTGCTTCATGTGGT	GTCGTGCTGCTTCATGTGGTcgg
	8623	EGFP site 25	20	GGTCCGAGAGTCTGTAGCCA	GGTCCGAGAGTCTGTAGCCAtgg
	8624	EGFP site 26	20	GCTGACGGTCAGGAGCCAGG	GCTGACGGTCAGGAGCCAGGagg
	8625	EGFP site 27	20	GGCAGAGCAGGCTGACGGTC	GGCAGAGCAGGCTGACGGTCagg
	8626	EGFP site 28	20	GAGCAGGCAGAGCAGGCTGA	GAGCAGGCAGAGCAGGCTGAcgg
	8627	EGFP site 29	20	GAGGCCAGAGCAGGCAGAGC	GAGGCCAGAGCAGGCAGAGCagg
	8628	EGFP site 30	20	GCTCTGCCTGCTCTGGCCTC	GCTCTGCCTGCTCTGGCCTCagg
	8629	EGFP site 31	20	GGGCGAGGAGCTGTTCACCG	GGGCGAGGAGCTGTTCACCGggg
	8630	EGFP site 32	20	GACCAGGATGGGCACCACCC	GACCAGGATGGGCACCACCCcgg
	8631	EGFP site 33	20	GGTGCCCATCCTGGTCGAGC	GGTGCCCATCCTGGTCGAGCtgg
	8632	EGFP site 34	20	GCCGTCCAGCTCGACCAGGA	GCCGTCCAGCTCGACCAGGAtgg
	8633	EGFP site 35	20	GGCCACAAGTTCAGCGTGTC	GGCCACAAGTTCAGCGTGTCcgg
	8634	EGFP site 36	20	GGTGGTCACGAGGGTGGGCC	GGTGGTCACGAGGGTGGGCCagg
	8635	EGFP site 37	20	GGTCAGGGTGGTCACGAGGG	GGTCAGGGTGGTCACGAGGGtgg
	8636	EGFP site 38	20	GTAGGTCAGGGTGGTCACGA	GTAGGTCAGGGTGGTCACGAggg
	8637	EGFP site 39	20	GCACTGCACGCCGTAGGTCA	GCACTGCACGCCGTAGGTCAggg
	8638	EGFP site 40	20	GCTTCATGTGGTCGGGGTAG	GCTTCATGTGGTCGGGGTAGcgg
	8639	EGFP site 41	20	GCGCTCCTGGACGTAGCCTT	GCGCTCCTGGACGTAGCCTTcgg
	8640	EGFP site 42	20	GGTGAACCGCATCGAGCTGA	GGTGAACCGCATCGAGCTGAagg
	8641	EGFP site 43	20	GAAGGGCATCGACTTCAAGG	GAAGGGCATCGACTTCAAGGagg
	8642	EGFP site 44	20	GATGCCGTTCTTCTGCTTGT	GATGCCGTTCTTCTGCTTGTcgg
	8643	EGFP site 45	20	GCACGGGGCCGTCGCCGATG	GCACGGGGCCGTCGCCGATGggg
	8644	EGFP site 46	20	GGTTGTCGGGCAGCAGCACG	GGTTGTCGGGCAGCAGCACGggg
	8645	EGFP site 47	20	GTGGTTGTCGGGCAGCAGCA	GTGGTTGTCGGGCAGCAGCAcgg
	8646	EGFP site 48	20	GGTGCTCAGGTAGTGGTTGT	GGTGCTCAGGTAGTGGTTGTcgg
	8647	EGFP site 49	20	GTTGGGGTCTTTGCTCAGGG	GTTGGGGTCTTTGCTCAGGGcgg
	8648	EGFP site 50	20	GCCGAGAGTGATCCCGGCGG	GCCGAGAGTGATCCCGGCGGcgg
20th position not G	1550	EGFP site 51-no 5' G	20	CGATGCCCTTCAGCTCGATG	CGATGCCCTTCAGCTCGATGcgg
	1551	EGFP site 52-no 5' G	20	CAACATCCTGGGGCACAAGC	CAACATCCTGGGGCACAAGCtgg
	1552	EGFP site 53-no 5' G	20	CAGCTCGATGCGGTTCACCA	CAGCTCGATGCGGTTCACCAggg
	1553	EGFP site 54-no 5' G	20	CAAGGAGGACGGCAACATCC	CAAGGAGGACGGCAACATCCtgg
	1554	EGFP site 55-no 5' G	20	TCAGCTCGATGCGGTTCACC	TCAGCTCGATGCGGTTCACCagg
	1555	EGFP site 56-no 5' G	20	AAGGAGGACGGCAACATCCT	AAGGAGGACGGCAACATCCTggg
	1556	EGFP site 57-no 5' G	20	AGGAGGACGGCAACATCCTG	AGGAGGACGGCAACATCCTGggg
	1558	EGFP site 58-no 5' G	20	CATGCCCGAAGGCTACGTCC	CATGCCCGAAGGCTACGTCCagg
	1560	EGFP site 59-no 5' G	20	CGTGCTGCTTCATGTGGTCG	CGTGCTGCTTCATGTGGTCGggg
20th position G mismatches	10179	EGFP site 51-mm 5' G	20	gGATGCCCTTCAGCTCGATG	GATGCCCTTCAGCTCGATGcgg
	10170	EGFP site 52-mm 5' G	20	gAACATCCTGGGGCACAAGC	AACATCCTGGGGCACAAGCtgg
	10171	EGFP site 53-mm 5' G	20	gAGCTCGATGCGGTTCACCA	AGCTCGATGCGGTTCACCAggg
	10172	EGFP site 54-mm 5' G	20	gAAGGAGGACGGCAACATCC	AAGGAGGACGGCAACATCCtgg
	10173	EGFP site 55-mm 5' G	20	gCAGCTCGATGCGGTTCACC	CAGCTCGATGCGGTTCACCagg
	10174	EGFP site 56-mm 5' G	20	gAGGAGGACGGCAACATCCT	AGGAGGACGGCAACATCCTggg
	10175	EGFP site 57-mm 5' G	20	gGGAGGACGGCAACATCCTG	GGAGGACGGCAACATCCTGggg
	10176	EGFP site 58-mm 5' G	20	gATGCCCGAAGGCTACGTCC	ATGCCCGAAGGCTACGTCCagg
	10178	EGFP site 59-mm 5' G	20	gGTGCTGCTTCATGTGGTCG	GTGCTGCTTCATGTGGTCGggg
Series B: 21st position G mismatches	1631	EGFP site 1B	21	gGGGCACGGGCAGCTTGCCGG	GGGCACGGGCAGCTTGCCGGtgg
	1621	EGFP site 2B	21	gGAGCTGGACGGCGACGTAAA	GAGCTGGACGGCGACGTAAAcgg
	1622	EGFP site 3B	21	gGGTGGTGCAGATGAACTTCA	GGTGGTGCAGATGAACTTCAggg
	1623	EGFP site 4B	21	gGGAGCGCACCATCTTCTTCA	GGAGCGCACCATCTTCTTCAagg
	1624	EGFP site 5B	21	gGTCGCCCTCGAACTTCACCT	GTCGCCCTCGAACTTCACCTcgg
	1625	EGFP site 8B	21	gGCCGTCGTCCTTGAAGAAGA	GCCGTCGTCCTTGAAGAAGAtgg
	1626	EGFP site 9B	21	gGAAGTTCGAGGGCGACACCC	GAAGTTCGAGGGCGACACCCtgg
	1627	EGFP site 14B	21	gGTACCAGCACTAGCCTCCTG	GTACCAGCACTAGCCTCCTGagg
	1628	EGFP site 15B	21	gGGCATCGCCCTCGCCCTCGC	GGCATCGCCCTCGCCCTCGCcgg
	1632	EGFP site 24B	21	gGTCGTGCTGCTTCATGTGGT	GTCGTGCTGCTTCATGTGGTcgg
	8661	EGFP site 28B	21	gGAGCAGGCAGAGCAGGCTGA	GAGCAGGCAGAGCAGGCTGAcgg
	8662	EGFP site 29B	21	gGAGGCCAGAGCAGGCAGAGC	GAGGCCAGAGCAGGCAGAGCagg
	8663	EGFP site 30B	21	gGCTCTGCCTGCTCTGGCCTC	GCTCTGCCTGCTCTGGCCTCagg
	8649	EGFP site 31B	21	gGGGCGAGGAGCTGTTCACCG	GGGCGAGGAGCTGTTCACCGggg
	8650	EGFP site 32B	21	gGACCAGGATGGGCACCACCC	GACCAGGATGGGCACCACCCcgg
	8651	EGFP site 33B	21	gGGTGCCCATCCTGGTCGAGC	GGTGCCCATCCTGGTCGAGCtgg
	8652	EGFP site 34B	21	gGCCGTCCAGCTCGACCAGGA	GCCGTCCAGCTCGACCAGGAtgg
	8653	EGFP site 37B	21	gGGTCAGGGTGGTCACGAGGG	GGTCAGGGTGGTCACGAGGGtgg
	8654	EGFP site 38B	21	gGTAGGTCAGGGTGGTCACGA	GTAGGTCAGGGTGGTCACGAggg
	8655	EGFP site 39B	21	gGCACTGCACGCCGTAGGTCA	GCACTGCACGCCGTAGGTCAggg
	8656	EGFP site 40B	21	gGCTTCATGTGGTCGGGGTAG	GCTTCATGTGGTCGGGGTAGcgg
	8664	EGFP site 43B	21	gGAAGGGCATCGACTTCAAGG	GAAGGGCATCGACTTCAAGGagg
	8659	EGFP site 45B	21	gGCACGGGGCCGTCGCCGATG	GCACGGGGCCGTCGCCGATGggg
	8665	EGFP site 46B	21	gGGTTGTCGGGCAGCAGCACG	GGTTGTCGGGCAGCAGCACGggg
	8666	EGFP site 47B	21	gGTGGTTGTCGGGCAGCAGCA	GTGGTTGTCGGGCAGCAGCAcgg
	8660	EGFP site 49B	21	gGTTGGGGTCTTTGCTCAGGG	GTTGGGGTCTTTGCTCAGGGcgg
Series C: 21st position G matches	1611	EGFP site 10C	21	gGTCTTTGCTCAGGGCGGACT	gGTCTTTGCTCAGGGCGGACTggg
	1612	EGFP site 12C	21	gGTGCTCAGGTAGTGGTTGTC	gGTGCTCAGGTAGTGGTTGTCggg
	1609	EGFP site 16C	21	gGGCGAGGGCGATGCCACCTA	gGGCGAGGGCGATGCCACCTAcgg
	1613	EGFP site 17C	21	gGCTGAAGCACTGCACGCCGT	gGCTGAAGCACTGCACGCCGTagg
	1614	EGFP site 18C	21	gGTGAACCGCATCGAGCTGAA	gGTGAACCGCATCGAGCTGAAggg
	1615	EGFP site 19C	21	gGTCAGGGTGGTCACGAGGGT	gGTCAGGGTGGTCACGAGGGTggg
	1616	EGFP site 20C	21	gGACGTAGCCTTCGGGCATGG	gGACGTAGCCTTCGGGCATGGcgg
	1617	EGFP site 21C	21	gGGCATCGACTTCAAGGAGGA	gGGCATCGACTTCAAGGAGGAcgg
	1618	EGFP site 22C	21	gGGTGTTCTGCTGGTAGTGGT	gGGTGTTCTGCTGGTAGTGGTcgg
	1619	EGFP site 23C	21	gGTGGTCACGAGGGTGGGCCA	gGTGGTCACGAGGGTGGGCCAggg
truncated gRNAs	8347	EGFP site 1-19bp	19	GGCATGGGCAGCTTGCCGG	GGCATGGGCAGCTTGCCGGtgg
	8348	EGFP site 1-18bp	18	GCAAGGGCAGCTTGCCGG	GCAAGGGCAGCTTGCCGGtgg
	8123	EGFP site 3-19bp	19	GTGGTGCAGATGAACTTCA	GTGGTGCAGATGAACTTCAggg
	8124	EGFP site 3-17bp	17	GGTGCAGATGAACTTCA	GGTGCAGATGAACTTCAggg
	8206	EGFP site 4-19bp	19	GAGCGCACCATCTTCTTCA	GAGCGCACCATCTTCTTCAagg
	8400	EGFP site 4-17bp	17	GCGCACCATCTTCTTCA	GCGCACCATCTTCTTCAagg
	8228	EGFP site 5-17bp	17	GCCCTCGAACTTCACCT	GCCCTCGAACTTCACCTcgg
	8229	EGFP site 8-17bp	17	GTCGTCCTTGAAGAAGA	GTCGTCCTTGAAGAAGAtgg
	8285	EGFP site 11-19bp	19	GTCTTTGCTCAGGGCGGAC	GTCTTTGCTCAGGGCGGACtgg
Endogenous gene target sites and sgRNA coding plasmids
	Prep Name	Name	Spacer length (nt)	Spacer Sequence	Sequence with PAM
	8306	mousePRNP site 1B	21	gTCAGTCATCATGGCGAACCT	TCAGTCATCATGGCGAACCTtgg
	8307	mousePRNP site 2B	21	gTCTTCCTGATCGTGGGATGA	TCTTCCTGATCGTGGGATGAggg
	8308	mousePRNP site 3C	21	gGCCTCCCTCATCCCACGATC	gGCCTCCCTCATCCCACGATCagg
	8312	mousePRNP site 4C	21	gATGTCGGCCTCTGCAAAAAG	gATGTCGGCCTCTGCAAAAAGcgg
	8310	mousePRNP site 5B	21	gTCCTGATCGTGGGATGAGGG	TCCTGATCGTGGGATGAGGGagg
	8309	mousePRNP site 6B	21	gATTTTGCAGATCAGTCATCA	ATTTTGCAGATCAGTCATCAtgg
	8313	mousePRNP site 7B	21	gAGTCCACATAGTCACAAAGA	AGTCCACATAGTCACAAAGAggg
	8311	mousePRNP site 8	20	GCTTTGGCCGCTTTTTGCAG	GCTTTGGCCGCTTTTTGCAGagg
	8314	mousePRNP site 9	20	GTGACTATGTGGACTGATGT	GTGACTATGTGGACTGATGTggg
	8315	mousePRNP site 10	20	GATTATGGGTACCCCCTCCT	GATTATGGGTACCCCCTCCTtgg
	8316	mousePRNP site 11	20	GAGGGGGTACCCATAATCAG	GAGGGGGTACCCATAATCAGtgg
	1977	mousePTEN site1	21	gAGATCGTTAGCAGAAACAAA	AGATCGTTAGCAGAAACAAAagg	from Xue et al., Nature 2014
	1985	mousePTEN site2	20	GCATCTTCCAGACACAACAA	GCATCTTCCAGACACAACAAggg	from Tálas et al. manuscript submitted
	1983	mouseTP53 site1	21	gCCTCGAGCTCCCTCTGAGCC	CCTCGAGCTCCCTCTGAGCCagg	from Xue et al., Nature 2014
	1986	mouseRBL2 site 1	20	GCAAAGCCCTACACCCCAAA	GCAAAGCCCTACACCCCAAAggg	from Tálas et al. manuscript submitted
	1987	mouseTTN site1-no 5' G	20	CGAAGAAGTCAAAACTCACG	CGAAGAAGTCAAAACTCACGcgg	from Tálas et al. manuscript submitted
	9199	FANCF NGG site 2	20	GCTGCAGAAGGGATTCCATG	GCTGCAGAAGGGATTCCATGagg	from Kleinstiver et al., Nature 2016
sgRNAs used for upregulation (B: 21st, 15th position mismatched G, C: 21st position matched G	8277	mousePRNPpromoter site 1C	21	gCGGGGCGTGATGCTCACCAA	gCGGGGCGTGATGCTCACCAAtgg
	8276	mousePRNPpromoter site 2B	21	gGTGGAAAGGGGCGGGGCAGG	GTGGAAAGGGGCGGGGCAGGcgg
	8278	mousePRNPpromoter site 3B	21	gGCATTTAAGCCAGTCCGGAG	GCATTTAAGCCAGTCCGGAGcgg
	8279	mousePRNPpromoter site 4B	21	gATAGTTGCTGAGCGTCGTCA	ATAGTTGCTGAGCGTCGTCAggg
	8280	mousePRNPpromoter site 5B	21	gCTCAACTACCCATTATGTAA	CTCAACTACCCATTATGTAAcgg
	11023	mousePRNPpromoter site 6B	15	gAGGGGCGGGGCAGG	AGGGGCGGGGCAGGcgg
	11024	mousePRNPpromoter site 7B	15	gGTGATGCTCACCAA	GTGATGCTCACCAAtgg
	11015	mousePRNPpromoter site 8B	15	gAAGCCAGTCCGGAG	AAGCCAGTCCGGAGcgg
	11016	mousePRNPpromoter site 9B	15	gGCTGAGCGTCGTCA	GCTGAGCGTCGTCAggg
	11017	mousePRNPpromoter site 10B	15	gTACCCATTATGTAA	TACCCATTATGTAAcgg

## Sheet: Mismatching sgRNAs
Mismatching sgRNAs		B: mix of C, G and T; D: mix of A, G and T; H: mix of A, C and T; V: mix of A, C and G
On target site Prep Name	On target site	Prep Names	Mixed mismatched spacers	Spacer length (nt)	Mix of spacer sequences
8323	EGFP site 1	8325,8335-36	1-G19H	20	GHGCACGGGCAGCTTGCCGG
		8326,8337-38	1-C17D	20	GGGDACGGGCAGCTTGCCGG
		8344-8346	1-C15D	20	GGGCADGGGCAGCTTGCCGG
1581	EGFP site 2	8371-8373	2-A19B	20	GBGCTGGACGGCGACGTAAA
		8374-8376	2-C17D	20	GAGDTGGACGGCGACGTAAA
		8377-8379	2-G15H	20	GAGCTHGACGGCGACGTAAA
1582	EGFP site 3	8380-8382	3-T18V	20	GGVGGTGCAGATGAACTTCA
		8383-8385	3-G16H	20	GGTGHTGCAGATGAACTTCA
		8386-8388	3-G14H	20	GGTGGTHCAGATGAACTTCA
1584	EGFP site 4	8389-8391	4-A18B	20	GGBGCGCACCATCTTCTTCA
		8392-8394	4-C16D	20	GGAGDGCACCATCTTCTTCA
		8395-8397	4-C14D	20	GGAGCGDACCATCTTCTTCA
1585	EGFP site 5	8398-99,8430	5-T19V	20	GVCGCCCTCGAACTTCACCT
		8440,50,60	5-G17H	20	GTCHCCCTCGAACTTCACCT
		8470,80,90	5-C15D	20	GTCGCDCTCGAACTTCACCT
1586	EGFP site 6	8500-8502	6-C19D	20	GDGCGATCACATGGTCCTGC
		8503-8505	6-C17D	20	GCGDGATCACATGGTCCTGC
		8506-8508	6-A15B	20	GCGCGBTCACATGGTCCTGC
1587	EGFP site 7	8509-8511	7-T19V	20	GVCCATGCCGAGAGTGATCC
		8512-8514	7-C17D	20	GTCDATGCCGAGAGTGATCC
		8515-8517	7-T15V	20	GTCCAVGCCGAGAGTGATCC
1588	EGFP site 8	8518-8520	8-C18D	20	GCDGTCGTCCTTGAAGAAGA
		8521-8523	8-T16V	20	GCCGVCGTCCTTGAAGAAGA
		8524-8526	8-G14H	20	GCCGTCHTCCTTGAAGAAGA
1589	EGFP site 9	8527-8529	9-A18B	20	GABGTTCGAGGGCGACACCC
		8530-8532	9-T16V	20	GAAGVTCGAGGGCGACACCC
		8533-8535	9-C14D	20	GAAGTTDGAGGGCGACACCC
1590	EGFP site 10	8536-8538	10-T19V	20	GVCTTTGCTCAGGGCGGACT
		8539-8541	10-T17V	20	GTCVTTGCTCAGGGCGGACT
		8542-8544	10-T15V	20	GTCTTVGCTCAGGGCGGACT
1591	EGFP site 11	8545-8547	11-T18V	20	GGVCTTTGCTCAGGGCGGAC
		8548-8550	11-T16V	20	GGTCVTTGCTCAGGGCGGAC
		8551-8553	11-T14V	20	GGTCTTVGCTCAGGGCGGAC
1592	EGFP site 12	8554-8556	12-G18H	20	GTHCTCAGGTAGTGGTTGTC
		8557-8559	12-T16V	20	GTGCVCAGGTAGTGGTTGTC
		8560-8562	12-A14B	20	GTGCTCBGGTAGTGGTTGTC
13012	EGFP site 14	8563-8565	14-T19V	20	GVACCAGCACTAGCCTCCTG
		8566-8568	14-C17D	20	GTADCAGCACTAGCCTCCTG
		8569-8571	14-A15B	20	GTACCBGCACTAGCCTCCTG
13020	EGFP site 15	8572-8574	15-C18D	20	GGDATCGCCCTCGCCCTCGC
		8575-8577	15-T16V	20	GGCAVCGCCCTCGCCCTCGC
		8578-8580	15-G14H	20	GGCATCHCCCTCGCCCTCGC
13021	EGFP site 16	8581-8583	16-C18D	20	GGDGAGGGCGATGCCACCTA
		8584-8586	16-A16B	20	GGCGBGGGCGATGCCACCTA
		8587-8589	16-G14H	20	GGCGAGHGCGATGCCACCTA
1557	EGFP site 24	8471-8473	24-T19V	20	GVCGTGCTGCTTCATGTGGT
		8474-8476	24-G17H	20	GTCHTGCTGCTTCATGTGGT
		8477-8479	24-G15H	20	GTCGTHCTGCTTCATGTGGT
8624	EGFP site 26	8667-8669	26-C19D	20	GDTGACGGTCAGGAGCCAGG
		8670-8672	26-G17H	20	GGTHACGGTCAGGAGCCAGG
		8673-8675	26-C15D	20	GGTGADGGTCAGGAGCCAGG
8641	EGFP site 43	8676-8678	43-A18B	20	GABGGGCATCGACTTCAAGG
		8679-8681	43-G16H	20	GAGGHGCATCGACTTCAAGG
		8682-8684	43-C14D	20	GAGGGGDATCGACTTCAAGG

## Sheet: Deepseq reads
Deep sequencing reads
Primer pair (details listed in "PCR primers" tab)	Site of EGFP	SpCas9 variant	Type of sgRNAs	SRA Sample Name	Mean Q	Total number of indels	Number of Deletions	Number of Instertions	Coverage of region of interest (read numbers)	Total number of reads
1	3	dead SpCas9	on-target	sample-01_S3_L001_R1_001	37	156	105	51	182722	183655
1	3	HeFSpCas9	on-target	sample-02_S15_L001_R1_001	37	51178	26635	24543	178590	181911
1	3	HeFSpCas9	3-T18V	sample-03_S27_L001_R1_001	37	206	148	58	231458	232231
1	3	HeFSpCas9	3-G16H	sample-04_S39_L001_R1_001	37	130	101	29	206461	207206
1	3	HeFSpCas9	3-G14H	sample-05_S51_L001_R1_001	37	109	88	21	255992	257573
3	8	dead SpCas9	on-target	sample-06_S63_L001_R1_001	37	153	113	40	201588	202191
3	8	eSpCas9	on-target	sample-07_S75_L001_R1_001	37	42109	29357	12752	203053	204326
3	8	eSpCas9	8-C18D	sample-08_S87_L001_R1_001	37	185	123	62	214062	214729
3	8	eSpCas9	8-T16V	sample-09_S4_L001_R1_001	37	428	255	173	433028	433730
3	8	eSpCas9	8-G14H	sample-10_S16_L001_R1_001	37	286	196	90	266977	267727
3	8	SpCas9-HF1	on-target	sample-11_S28_L001_R1_001	37	28637	20698	7939	206515	207847
3	8	SpCas9-HF1	8-C18D	sample-12_S40_L001_R1_001	37	87	84	3	198690	199247
3	8	SpCas9-HF1	8-T16V	sample-13_S52_L001_R1_001	37	218	176	42	283600	284087
3	8	SpCas9-HF1	8-G14H	sample-14_S64_L001_R1_001	37	35	32	3	235246	235845
1	1	dead SpCas9	on-target	sample-15_S76_L001_R1_001	37	126	102	24	239428	240762
1	1	HeFSpCas9	on-target	sample-16_S88_L001_R1_001	37	47099	40682	6417	246121	252214
1	1	HeFSpCas9	1-G19H	sample-17_S5_L001_R1_001	37	78	69	9	241421	242680
1	1	HeFSpCas9	1-C17D	sample-18_S17_L001_R1_001	37	108	87	21	230967	232396
1	1	HeFSpCas9	1-C15D	sample-19_S29_L001_R1_001	37	624	544	80	231626	232741
2	24	dead SpCas9	on-target	sample-20_S41_L001_R1_001	37	79	71	8	200785	203286
2	24	eSpCas9	on-target	sample-21_S53_L001_R1_001	37	58184	38651	19533	243779	249625
2	24	eSpCas9	24-T19V	sample-22_S65_L001_R1_001	37	3624	1569	2055	250685	256015
2	24	eSpCas9	24-G17H	sample-23_S77_L001_R1_001	37	256	241	15	213922	217883
2	24	eSpCas9	24-G15H	sample-24_S89_L001_R1_001	37	99	67	32	266463	271007
2	24	SpCas9-HF1	on-target	sample-25_S6_L001_R1_001	37	31476	21096	10380	233082	237413
2	24	SpCas9-HF1	24-T19V	sample-26_S18_L001_R1_001	37	817	382	435	258526	262048
2	24	SpCas9-HF1	24-G17H	sample-27_S30_L001_R1_001	37	40	39	1	226871	229114
3	4	dead SpCas9	on-target	sample-28_S42_L001_R1_001	37	66	48	18	202494	203134
3	4	HeFSpCas9	on-target	sample-29_S54_L001_R1_001	37	101006	50795	50211	220052	224562
3	4	HeFSpCas9	4-A18B	sample-30_S66_L001_R1_001	37	92	64	28	204523	206920
3	4	HeFSpCas9	4-C16D	sample-31_S78_L001_R1_001	37	229	201	28	222119	225007
3	4	HeFSpCas9	4-C14D	sample-32_S90_L001_R1_001	37	82	68	14	267526	269405
4	7	dead SpCas9	on-target	sample-33_S7_L001_R1_001	37	252	201	51	236292	236567
4	7	SpCas9	on-target	sample-34_S19_L001_R1_001	37	169181	124744	44437	261030	262289
4	7	eSpCas9	on-target	sample-35_S31_L001_R1_001	37	152105	124376	27729	250188	253736
4	7	eSpCas9	7-T19V	sample-36_S43_L001_R1_001	37	5240	3711	1529	223260	223736
4	7	eSpCas9	7-C17D	sample-37_S55_L001_R1_001	37	703	530	173	260751	261325
4	7	eSpCas9	7-T15V	sample-38_S67_L001_R1_001	37	2293	1880	413	240412	240946
4	7	SpCas9-HF1	on-target	sample-39_S79_L001_R1_001	37	116676	93428	23248	232759	234698
4	7	SpCas9-HF1	7-T19V	sample-40_S91_L001_R1_001	37	2908	2069	839	290479	290921
4	7	SpCas9-HF1	7-C17D	sample-41_S8_L001_R1_001	37	3328	2615	713	217404	217863
4	7	SpCas9-HF1	7-T15V	sample-42_S20_L001_R1_001	37	248	219	29	231524	232158
4	7	HeFSpCas9	on-target	sample-43_S32_L001_R1_001	37	129	111	18	187895	188279
1	-	dead SpCas9	no targeted sgRNA	sample-44a_S44_L001_R1_001	37	46	43	3	153251	154485
1	-	dead SpCas9	no targeted sgRNA	sample-44a_S44_L001_R1_001	37	39	35	4	153223	154485
2	-	dead SpCas9	no targeted sgRNA	sample-44b_S56_L001_R1_001	37	39	36	3	201089	203692
3	-	dead SpCas9	no targeted sgRNA	sample-44c_S68_L001_R1_001	37	27	25	2	142809	144023
3	-	dead SpCas9	no targeted sgRNA	sample-44c_S68_L001_R1_001	37	29	28	1	142809	144023
3	-	dead SpCas9	no targeted sgRNA	sample-44c_S68_L001_R1_001	37	65	57	8	142791	144023
4	-	dead SpCas9	no targeted sgRNA	sample-44d_S80_L001_R1_001	37	53	53	0	181619	182398
4	-	dead SpCas9	no targeted sgRNA	sample-44d_S80_L001_R1_001	37	82	67	15	181710	182398
4	-	dead SpCas9	no targeted sgRNA	sample-44d_S80_L001_R1_001	37	90	82	8	181766	182398
4	11	dead SpCas9	on-target	sample-45_S92_L001_R1_001	37	62	60	2	207677	208194
4	11	eSpCas9	on-target	sample-46_S9_L001_R1_001	37	66696	50930	15766	301968	304702
4	11	eSpCas9	11-T18V	sample-47_S21_L001_R1_001	37	351	311	40	316739	318087
4	11	eSpCas9	11-T16V	sample-48_S33_L001_R1_001	37	147	131	16	229140	230137
4	11	eSpCas9	11-T14V	sample-49_S45_L001_R1_001	37	278	265	13	294629	295425
4	11	SpCas9-HF1	on-target	sample-50_S57_L001_R1_001	37	41994	33541	8453	285521	287840
4	11	SpCas9-HF1	11-T18V	sample-51_S69_L001_R1_001	37	71	66	5	169894	170442
4	11	SpCas9-HF1	11-T16V	sample-52_S81_L001_R1_001	37	144	130	14	280804	281623
4	11	SpCas9-HF1	11-T14V	sample-53_S93_L001_R1_001	37	124	64	60	273082	273655
3	5	dead SpCas9	on-target	sample-54_S10_L001_R1_001	37	89	63	26	230588	232114
3	5	HeFSpCas9	on-target	sample-55_S22_L001_R1_001	37	51765	40498	11267	227815	230016
3	5	HeFSpCas9	5-T19V	sample-56_S34_L001_R1_001	37	320	272	48	204799	205737
3	5	HeFSpCas9	5-G17H	sample-57_S46_L001_R1_001	37	297	250	47	185594	186578
3	5	HeFSpCas9	5-C15D	sample-58_S58_L001_R1_001	37	1083	886	197	274067	275600
4	6	dead SpCas9	on-target	sample-59_S70_L001_R1_001	37	409	344	65	277549	278601
4	6	eSpCas9	on-target	sample-60_S82_L001_R1_001	37	123319	97289	26030	231850	236414
4	6	eSpCas9	6-C19D	sample-61_S94_L001_R1_001	37	10573	7504	3069	234094	235174
4	6	eSpCas9	6-C17D	sample-62_S11_L001_R1_001	37	702	658	44	266252	266723
4	6	eSpCas9	6-A15B	sample-63_S23_L001_R1_001	37	63938	52277	11661	259508	262532
4	6	SpCas9-HF1	on-target	sample-64_S35_L001_R1_001	37	58546	47552	10994	235120	237051
4	6	SpCas9-HF1	6-C19D	sample-65_S47_L001_R1_001	37	342	211	131	213187	213467
4	6	SpCas9-HF1	6-C17D	sample-66_S59_L001_R1_001	37	58	54	4	226135	226437
4	6	SpCas9-HF1	6-A15B	sample-67_S71_L001_R1_001	37	3478	2578	900	207886	208149

## Sheet: PCR primers
PCR primers
List of primers used to amplify sequence of interest for TIDE experiments
Name of TIDE primers	Sequence
forward primer to amplify RBL2 in N2a mouse cells	GCGTGCTACACATGGCTTTA
reverse primer to amplify RBL2 in N2a mouse cells	AGGGAAGGAAAGGGAAGTGA
forward primer to amplify PTEN site 1 in N2a mouse cells	TGCGAGGATTATCCGTCTTC
reverse primer to amplify PTEN site 1 in N2a mouse cells	GCACAACCCAAAGCGTCTAT
forward primer to amplify PTEN site 2 in N2a mouse cells	GGCCAACTACTCCTGTGCAT
reverse primer to amplify PTEN site 2 in N2a mouse cells	GCTGGCCAATTGGAGTTAAG
forward primer to amplify TP53 in N2a mouse cells	ACGTGGTTGGTTACCTCTGC
reverse primer to amplify TP53 in N2a mouse cells	CTCTGGGCCTTACCAGGATA
forward primer to amplify PRNP in N2a mouse cells	GATCCATTTTGGCAACGACT
reverse primer to amplify PRNP in N2a mouse cells	CCAAAACAAAGCCCCAACTA
forward primer to amplify TTN in N2a mouse cells	TCAATTTCAGGGGACGGCTC
reverse primer to amplify TTN in N2a mouse cells	AAGAAAGCGAGTGCCCAAGA
forward primer to amplify FANCF in HeLa human cells	GGGCCGGGAAAGAGTTGCTG	from Kleinstiver et al., Nature 2016
reverse primer to amplify FANCF in HeLa human cells	GCCCTACATCTGCTCTCCCTCC	from Kleinstiver et al., Nature 2016
forward primer to amplify FANCF off target site 1 in HeLa human cells	CATCTCAAAGGGCTGCCTCA
reverse primer to amplify FANCF off target site 1 in HeLa human cells	GACCCATCTGTGCACTTCCA
List of primers used to amplify sequence of interest for deep sequencing
Name of deep sequencing first-step PCR primers	Sequence	Primer pair	First step PCR primer	Illumina read primer
reg2-for-F	TCGTCGGCAGCGTCAGATGTGTATAAGAGACAGACGTAAACGGCCACAAGTTC	1	Forward	Read1
reg2-rev-R	GTCTCGTGGGCTCGGAGATGTGTATAAGAGACAGTCTTGTAGTTGCCGTCGTCC		Reverse	Read2
reg2-for-R	GTCTCGTGGGCTCGGAGATGTGTATAAGAGACAGACGTAAACGGCCACAAGTTC	2	Forward	Read2
reg2-rev-F	TCGTCGGCAGCGTCAGATGTGTATAAGAGACAGTCTTGTAGTTGCCGTCGTCC		Reverse	Read1
reg3-for-F	TCGTCGGCAGCGTCAGATGTGTATAAGAGACAGCCACATGAAGCAGCACGACT	3	Forward	Read1
reg3-rev-R	GTCTCGTGGGCTCGGAGATGTGTATAAGAGACAGTTCTTCTGCTTGTCGGCCAT		Reverse	Read2
reg4-for2-R	GTCTCGTGGGCTCGGAGATGTGTATAAGAGACAGCCACAACATCGAGGACGG	4	Forward	Read2
reg4-rev2-F	TCGTCGGCAGCGTCAGATGTGTATAAGAGACAGTGCTCCGGACTATAGCTCATCT		Reverse	Read1
List of primers used to amplify sgRNA sequences for in vitro transcription
Name of primers	Sequence	Template prep name	Targeted DNA sequence
T7-forward-EGFP site 10C sgRNA	aaaaaaTAATACGACTCACTATAgGTCTTTGCTCAGGGCGGAC	1611	EMSA-1
T7-forward-EGFP site 12C sgRNA	aaaaaaTAATACGACTCACTATAgGTGCTCAGGTAGTGGTTGTCg	1612	EMSA-1
T7-forward-EGFP site 16 sgRNA	AAAAAATAATACGACTCACTATAggcgagggcgatgccac	13021	EMSA-3
T7-forward-EGFP site 21 sgRNA	AAAAAATAATACGACTCACTATAGGCATCGACTTCAAGGAGGAg	1637	EMSA-2
T7-forward-EGFP site 22 sgRNA	AAAAAATAATACGACTCACTATAGGTGTTCTGCTGGTAGTGGTg	1638	EMSA-1
T7-reverse primer	AAAAAAGCACCGACTCGGTGCC
List of primers used to amplify target sequences for electrophoretic mobility shift assay
DNA Target	Name of primers	Sequence
EMSA-1	EMSA-forward	GTACAACTACAACAGCCACAACG
	reg4-rev2-F	TCGTCGGCAGCGTCAGATGTGTATAAGAGACAGTGCTCCGGACTATAGCTCATCT
EMSA-2	reg3-for-F	TCGTCGGCAGCGTCAGATGTGTATAAGAGACAGCCACATGAAGCAGCACGACT
	reg3-rev-R	GTCTCGTGGGCTCGGAGATGTGTATAAGAGACAGTTCTTCTGCTTGTCGGCCAT
EMSA-3	reg2-for-F	TCGTCGGCAGCGTCAGATGTGTATAAGAGACAGACGTAAACGGCCACAAGTTC
	reg2-rev-R	GTCTCGTGGGCTCGGAGATGTGTATAAGAGACAGTCTTGTAGTTGCCGTCGTCC
PCR template sequence: EGFP-KDEL sequence containing plasmid [for the template sequence see Additional File 3: EMSA target sequence PCR template (EGFP-KDEL)]
