# Supplementary material for: Crossing enhanced and high fidelity SpCas9 nucleases to optimize specificity and cleavage
Source: Genome Biol. 2017 Oct 6;18:190. doi: 10.1186/s13059-017-1318-8 (PMC6389135; doi:10.1186/s13059-017-1318-8)
Supplement: Supplementary file 4 — Statistics. (XLSX 54 kb) [file 13059_2017_1318_MOESM4_ESM.xlsx]

## Sheet: Fig2a
Figure 2a:
Data				Comparison of means between groups											Summary statistics on distributions
SpCas9	eSpCas9	SpCas9-HF1		### Oneway Anova for y=Value and x=Group (groups: SpCas9, eSpCas9, SpCas9-HF1)											Group	n	mean	sd	min	Q1	median	Q3	max	range	skew	kurtosis	se	1.58 IQR/sqrt(n)
0.885749	0.800886	0.419805		Null hypothesis: the means of the measurement variable are the same for the different categories of data											SpCas9	26	0.955	0.125	0.564	0.898	0.96	1.023	1.204	0.64	-0.74	1.822	0.024	0.0279307
1.01148	0.619425	0.590204					SS	Df	MS	F	p				eSpCas9	26	0.487	0.312	0.054	0.238	0.398	0.788	0.985	0.931	0.265	-1.463	0.061	0.122895
0.985334	0.984836	0.868291		Between groups (error + effect):			6.57	2	3.28	55.57	<.001				SpCas9-HF1	26	0.258	0.254	-0.001	0.048	0.166	0.419	0.868	0.869	0.8863	-0.3395	0.0498	0.0828984
1.08466	0.964039	0.415469		Within groups (error only):			4.43	75	0.06
0.963624	0.342408	0.066681		Omega squared: 95% CI = [.44; .69], point estimate = .58
0.564308	0.270123	0.0478618
0.940524	0.944032	0.4201		### Levene's test for homogeneity of variance:
1.10697	0.85449	0.493138		F[2, 75] = 14.79, p < .001.
1.06564	0.0980489	0.00887008
0.88958	0.116326	0.0270059		### Welch correction for nonhomogeneous variances:
0.828383	0.503459	0.0173562		F[2, 42.94] = 90.76, p < .001.
0.97865	0.939352	0.216801
0.900664	0.287674	0.203483		### Post hoc test: Games-Howell
0.958296	0.243986	-0.000699114				diff	ci.lo	ci.hi	t	df	p	p.adjusted
0.960923	0.110622	0.115653		SpCas9-HF1-eSpCas9:		-0.23	-0.42	-0.04	2.91	48.01	0.01	0.015
0.922266	0.215677	0.118823		SpCas9-eSpCas9:		0.47	0.31	0.63	7.1	32.77	0.00	<.001
0.916772	0.236547	0.0950324		SpCas9-SpCas9-HF1:		0.70	0.56	0.83	12.58	36.38	0.00	<.001
1.02679	0.136101	0.0240455
0.805873	0.612503	0.394677
0.854623	0.397732	0.12826
1.20403	0.559732	0.298642
1.13233	0.397347	0.0502029
0.967811	0.747939	0.602047
1.0618	0.850842	0.804335
0.913477	0.0538761	0.0314709
0.897776	0.375647	0.238707

## Sheet: Fig2b
Figure 2b:
Data				Comparison of means between groups											Summary statistics on distributions
SpCas9	eSpCas9	SpCas9-HF1		### Oneway Anova for y=Value and x=Group (groups: SpCas9, eSpCas9, SpCas9-HF1)											Group	n	mean	sd	min	Q1	median	Q3	max	percZero	range	skew	kurtosis	se	1.58 IQR/sqrt(n)
0.955388	0	0		Null hypothesis: the means of the measurement variable are the same for the different categories of data											eSpCas9	10	0.885	0.118	0.735	0.786	0.884	0.955	1.102	0	0.77	1.782	1.987	0.077	0.0377623
0.751175	0.773277	0.200313					SS	Df	MS	F	p				SpCas9-HF1	10	0.129	0.243	0	0	0	0.181	0.773	60	0.2	2.277	3.57	0.02	0.0404437
0.953966	0.0808045	0		Between groups (error + effect):			4.44	2	2.22	87.06	<.001				SpCas9	10	0.02	0.063	0	0	0	0	0.2	90	0.36	0.274	-1.303	0.037	0
0.822603	0	0		Within groups (error only):			0.69	27	0.03
0.735179	0	0		Omega squared: 95% CI = [.44; .69], point estimate = .58
0.857227	0	0
0.909793	0.222445	0		### Levene's test for homogeneity of variance:
0.774125	0	0		F[2, 27] = 3.46, p = .046
0.991931	0	0
1.10175	0.214421	0		### Welch correction for nonhomogeneous variances:
				F[2, 15.08] = 200.78, p < .001
				### Post hoc test: Games-Howell
						diff	ci.lo	ci.hi	t	df	p	p.adjusted
				SpCas9-HF1-eSpCas9:		-0.11	-0.32	0.11	1.36	10.22	0.39	0.394
				SpCas9-eSpCas9:		0.76	0.53	0.98	8.89	13.04	0	<.001
				SpCas9-SpCas9-HF1:		0.86	0.75	0.98	20.45	13.79	0	<.001

## Sheet: Fig3b
Figure 3b:
Data				Comparison of means between groups										Summary statistics on distributions
eSpCas9	SpCas9-HF1	HeFSpCas9		### Oneway Anova for y=Value and x=Group (groups: eSpCas9, SpCas9-HF1, HeFSpCas9)										Group	n	mean	sd	min	Q1	median	Q3	max	percZero	range	skew	kurtosis	se	1.58 IQR/sqrt(n)
1.0411	0.943699	0.82361		Null hypothesis: the means of the measurement variable are the same for the different categories of data										eSpCas9	24	0.925	0.142	0.499	0.892	0.922	0.992	1.29	0	0.791	-0.523	2.577	0.029	0.0223446
0.895184	0.792767	0.00683088					SS	Df	MS	F	p			SpCas9-HF1	24	0.72	0.221	0.006	0.693	0.778	0.843	0.982	0	0.9758	-1.541	2.2503	0.0451	0.0335169
0.923314	0.79667	0.3098		Between groups (error + effect):			9.16	2	4.58	117.13	<.001			HeFSpCas9	24	0.087	0.22	0	0	0	0.007	0.824	75	0.824	2.441	4.723	0.045	0.00156412
0.978316	0.855971	0.69477		Within groups (error only):			2.7	69	0.04
0.919327	0.916371	0.187893		Omega squared: 95% CI = [.67; .83], point estimate = .76
1.01979	0.516814	0.00766371
0.889769	0.754157	0.00718409		### Levene's test for homogeneity of variance:
0.84451	0.699474	0.0069301		F[2, 69] = 1.24, p = .297.
0.984552	0.981775	0.0065661
0.970844	0.823499	0.00737843		### Post hoc test: Tukey
0.498872	0.50745	0.0085127			diff	lwr	upr	p adj
0.980972	0.722241	0.00730082		HeFSpCas9 - eSpCas9	-0.84	-0.97	-0.7	<.001
0.920245	0.892439	0.0175663		SpCas9-HF1 - eSpCas9	-0.21	-0.34	-0.07	0.002
0.932141	0.838387	0.00656419		SpCas9-HF1 - HeFSpCas9	0.63	0.5	0.77	<.001
0.896854	0.721293	0.00734359
0.893059	0.763501	0.0464383
1.01618	0.816581	0.0092872
1.03643	0.40334	0.00980995
0.714682	0.00593041	0.0107552
0.827514	0.758818	0.0101958
0.798943	0.369214	0.00977796
1.02822	0.918563	0.0112753
1.29013	0.804492	0.0129138
0.904596	0.675261	0.00645965

## Sheet: Fig5a
Figure 5a:
Data					Comparison of means between groups										Summary statistics on distributions
SpCas9-HF1	HeFm1SpCas9	HeFm2SpCas9	HeFSpCas9		### Oneway Anova for y=Value and x=Group (groups: SpCas9-HF1, HeFm1SpCas9, HeFm2SpCas9, HeFSpCas9)										Group	n	mean	sd	min	Q1	median	Q3	max	percZero	range	skew	kurtosis	se	1.58 IQR/sqrt(n)
0.724286	0.172388	0.923885	0.428807		Null hypothesis: the means of the measurement variable are the same for the different categories of data										SpCas9-HF1	17	0.78	0.155	0.514	0.672	0.724	0.89	1.131	0	0.618	0.465	-0.475	0.037	0.0487112
0.889596	0.0885079	0.591158	0.23657			SS	Df	MS	F	p					HeFm1SpCas9	17	0.191	0.322	0	0	0	0.172	1.012	52.941	1.012	1.37	0.36	0.078	0.0384327
0.616306	0.0510512	0	0		Between groups (error + effect):	3.94	3	1.31	13.91	<.001					HeFm2SpCas9	17	0.373	0.396	0	0.037	0.202	0.667	1.02	23.529	1.02	0.478	-1.555	0.096	0.140771
0.882947	0.704782	1.01994	0.681723		Within groups (error only):	6.04	64	0.09							HeFSpCas9	17	0.189	0.306	0	0	0	0.237	0.957	58.824	0.957	1.296	0.207	0.074	0.0529566
0.811186	0	0.0629654	0		Omega squared: 95% CI = [.19; .52], point estimate = .36
0.6889	0	0.201767	0
0.721352	0	0	0		### Levene's test for homogeneity of variance:
0.891285	1.01155	0.966114	0.957292		F[3, 64] = 5.75, p = .002.
1.13109	0.0524361	0.288581	0
0.993521	0	0.037364	0		### Welch correction for nonhomogeneous variances:
0.64856	0	0.527732	0.0859988		F[3, 32.99] = 27.33, p < .001.
0.672414	0	0	0
0.908239	0.462538	0.667194	0.154871		### Post hoc test: Games-Howell
0.791095	0.707701	0.907965	0.676201			diff	ci.lo	ci.hi	t	df	p	p.adjusted
0.71251	0	0.105064	0		HeFm2SpCas9 - HeFm1SpCas9	0.18	-0.15	0.52	1.47	30.72	0.47	1
0.513513	0	0	0		HeFSpCas9 - HeFm1SpCas9	0	-0.29	0.29	0.02	31.92	1	1
0.657741	0	0.0385522	0		SpCas9-HF1 - HeFm1SpCas9	0.59	0.35	0.83	6.8	23.02	0	<.001
					HeFSpCas9 - HeFm2SpCas9	-0.18	-0.51	0.15	1.51	30.1	0.44	1
					SpCas9-HF1 - HeFm2SpCas9	0.41	0.12	0.69	3.95	20.78	0	0.015
					SpCas9-HF1 - HeFSpCas9	0.59	0.36	0.82	7.1	23.66	0	<.001

## Sheet: FigS1f
Figure S1f:
Data					Comparison of means between groups										Summary statistics on distributions
SpCas9	eSpCas9	SpCas9- HF1	HeFSpCas9		### Oneway Anova for y=Value and x=Group (groups: SpCas9, eSpCas9, SpCas9-HF1, HeFSpCas9)										Group	n	mean	sd	min	Q1	median	Q3	max	percZero	range	skew	kurtosis	se	1.58 IQR/sqrt(n)
45.1255	46.98	42.5849	37.1659		Null hypothesis: the means of the measurement variable are the same for the different categories of data										SpCas9	24	37.799	8.556	17.078	30.656	40.972	44.412	48.604	0	31.53	-0.74	-0.62	1.75	3.07368
43.9182	39.3149	34.8169	0			SS	Df	MS	F	p					eSpCas9	24	34.883	9.025	15.716	29.318	38.235	40.926	46.98	0	31.26	-0.72	-0.77	1.84	2.59376
44.1746	40.787	35.1925	13.6853		Between groups (error + effect):	17149.1	3	5716.37	61.08	<.001					SpCas9-HF1	24	27.737	11.255	0	19.846	29.979	35.231	44.857	4.167	44.86	-0.51	-0.39	2.3	3.43771
41.3914	40.4939	35.4298	28.7575		Within groups (error only):	8609.54	92	93.58							HeFSpCas9	24	3.787	9.645	0	0	0	0	37.166	79.167	37.2	2.5	4.9	2	0
48.6042	44.6832	44.5395	9.1324		Omega squared: 95% CI = [.54; .73], point estimate = .65
39.1455	39.9204	20.231	0
41.759	37.1558	31.4928	0		### Levene's test for homogeneity of variance:
43.2894	36.5584	30.2798	0		F[3, 92] = 1.01, p = .391.
45.6892	44.9834	44.8565	0
40.659	39.4736	33.4827	0		### Post hoc test: Tukey
35.2415	17.581	17.8833	0			diff	lwr	upr	p adj
41.0913	40.3094	29.6778	0		HeFSpCas9 - eSpCas9	-31.1	-38.4	-23.79	<.001
17.0782	15.7161	15.2412	0		SpCas9-HF1 - eSpCas9	-7.15	-14.45	0.16	0.058
45.7025	42.6012	38.3164	0		sSpCas9 - eSpCas9	2.92	-4.39	10.22	0.724
40.8519	36.6382	29.4662	0		SpCas9-HF1 - HeFSpCas9	23.95	16.64	31.26	<.001
46.2927	41.3421	35.3445	2.14975		SpCas9 - HeFSpCas9	34.01	26.7	41.32	<.001
32.3025	32.8252	26.3776	0		SpCas9 - HSpCas9-HF1	10.06	2.75	17.37	0.003
30.5812	31.6951	12.3346	0
27.8934	19.9349	0	0
29.4239	24.3487	22.3274	0
30.6812	24.5126	11.328	0
26.6068	27.3577	24.44	0
23.231	29.9711	18.6892	0
46.4421	42.0114	31.3606	0

## Sheet: FigS2a
Figure S2a:
Data								Comparison of means between groups										Summary statistics on distributions
20-G matching guide (20G)			21-G mismatching guide (21mmG)					### Oneway Anova for y=Value and x=Group (groups: eSpCas9_20G, eSpCas9_21mmG, SpCas9-HF1_20G, SpCas9-HF1_21mmG, SpCas9_20G, SpCas9_21mmG)										Group	n	mean	sd	min	Q1	median	Q3	max	range	skew	kurtosis	se	1.58 IQR/sqrt(n)
SpCas9	eSpCas9	SpCas9-HF1	SpCas9	eSpCas9	SpCas9-HF1			Null hypothesis: the means of the measurement variable are the same for the different categories of data										SpCas9_20G	26	43.038	15.995	22.191	31.978	36.202	55.686	72.976	50.79	0.52	-1.16	3.14	5.29745
71.7998	69.4044	54.5674	63.5966	55.585	22.9076						SS	Df	MS	F	p			eSpCas9_20G	26	43.949	15.254	22.644	32.327	38.507	58.483	75.805	53.16	0.54	-1.07	2.99	5.84445
66.4279	60.9981	48.3975	67.1902	37.7838	28.5644			Between groups (error + effect):			23744.6	5	4748.91	17.64	<.001			SpCas9-HF1_20G	26	29.592	16.063	10.042	17.409	24.236	35.39	66.213	56.17	0.81	-0.57	3.15	4.01778
72.976	68.6616	61.9385	71.9057	67.6204	53.7806			Within groups (error only):			40386.2	150	269.24					SpCas9_21mmG	26	40.795	15.991	21.477	30.113	32.75	53.401	75.162	53.69	0.81	-0.84	3.14	5.2036
69.296	75.8049	66.2128	75.1623	73.0789	27.5094			Omega squared: 95% CI = [.23; .46], point estimate = .35										eSpCas9_21mmG	26	23.565	20.991	1.22	8.241	17.062	32.488	73.079	71.86	1.04	-0.24	4.12	5.41789
55.8465	57.1969	36.057	53.815	19.5847	2.40432													SpCas9-HF1_21mmG	26	9.76	13.136	-0.012	1.082	3.089	18.34	53.781	53.792	1.636	2.376	2.576	3.85623
55.2032	58.9123	30.9929	31.1516	15.9136	1.48337			### Levene's test for homogeneity of variance:
60.0464	61.7447	49.4565	56.4751	58.289	20.7767			F[5, 156] = 1.4, p = .227.
52.3297	59.428	48.457	57.9275	50.7807	23.896
45.7743	45.8112	30.5037	48.7791	4.49174	0.27057			### Post hoc test: Tukey
58.6327	50.1627	30.0294	52.1585	5.83521	0.810972				diff	lwr	upr	p adj
43.9714	42.7016	33.39	36.4252	21.4985	0.579523			eSpCas9_20G - eSpCas9_21mmG	20.38	7.25	33.52	<.001
33.2458	36.7931	33.1536	32.536	34.5617	7.18772			SpCas9-HF1_20G - eSpCas9_21mmG	6.03	-7.11	19.16	0.771
35.7324	30.3667	18.5427	32.1829	8.7357	3.77313			SpCas9-HF1_21mmG - eSpCas9_21mmG	-13.8	-26.94	-0.67	0.033
32.8493	40.9421	16.9068	31.4794	9.98929	-0.0118198			SpCas9_20G - eSpCas9_21mmG	19.47	6.34	32.61	<.001
31.6877	33.3653	14.9084	30.4495	3.69095	1.72421			SpCas9_21mmG - eSpCas9_21mmG	17.23	4.09	30.37	0.003
36.4469	37.4424	10.042	33.6138	8.07548	1.19322			SpCas9-HF1_20G - eSpCas9_20G	-14.36	-27.5	-1.22	0.023
35.9568	32.2569	14.3643	32.9642	7.63026	1.36508			SpCas9-HF1_21mmG - eSpCas9_20G	-34.19	-47.33	-21.05	<.001
33.542	36.9654	10.7371	34.4406	5.03105	0.258179			SpCas9_20G - eSpCas9_20G	-0.91	-14.05	12.23	1
37.228	34.9448	21.8691	30.0011	21.4038	8.63124			SpCas9_21mmG - eSpCas9_20G	-3.15	-16.29	9.98	0.982
35.744	39.5719	17.5272	30.5476	15.739	2.24803			SpCas-HF1_21mmG - SpCas9-HF1_20G	-19.83	-32.97	-6.69	<.001
24.5645	32.5359	21.1149	29.5765	18.2114	6.30579			SpCas9_20G - SpCas9-HF1_20G	13.45	0.31	26.58	0.042
22.8151	31.6294	20.8042	25.8342	12.5678	1.04443			SpCas9_21mmG - SpCas9-HF1_20G	11.2	-1.93	24.34	0.142
22.1909	26.1691	18.3216	21.4766	19.5729	11.0305			SpCas9_20G - SpCas9-HF1_21mmG	33.28	20.14	46.42	<.001
27.5006	30.8706	26.6028	29.2002	26.266	21.3975			SpCas9_21mmG - SpCas9-HF1_21mmG	31.03	17.9	44.17	<.001
28.1004	22.6441	17.3698	25.669	1.21998	0.546642			SpCas9_21mmG - SpCas9_20G	-2.24	-15.38	10.89	0.996
29.0756	25.3579	17.1123	26.1034	9.52562	4.08482

## Sheet: FigS2b
Figure S2b:
Data								Comparison of means between groups										Summary statistics on distributions
20-G matching guide (20G)			21-G matching guide (21G)					### Oneway Anova for y=Value and x=Group (groups: eSpCas9_20G, eSpCas9_21G, SpCas9-HF1_20G, SpCas9-HF1_21G, SpCas9_20G, SpCas9_21G)										Group	n	mean	sd	min	Q1	median	Q3	max	percZero	range	skew	kurtosis	se	1.58 IQR/sqrt(n)
SpCas9	eSpCas9	SpCas9-HF1	SpCas9	eSpCas9	SpCas9-HF1			Null hypothesis: the means of the measurement variable are the same for the different categories of data										SpCas9_20G	10	28.275	2.507	23.53	26.851	27.908	30.198	32.335	0	8.81	-0.16	-0.86	0.79	0.747873
28.1268	28.1554	20.295	26.872	0	0						SS	Df	MS	F	p			eSpCas9_20G	10	27.293	3.908	20.026	24.545	27.831	29.721	32.694	0	12.7	-0.3	-1.2	1.2	1.15655
32.3353	32.6938	26.5015	24.2895	25.2813	5.30858			Between groups (error + effect):			7362.25	5	1472.45	57.82	<.001			SpCas9-HF1_20G	10	17.322	7.707	0	13.684	19.281	21.733	26.501	10	26.5	-0.93	-0.11	2.44	1.79852
30.5022	31.7493	12.3515	29.098	2.56548	0			Within groups (error only):			1375.12	54	25.47					SpCas9_21G	10	24.874	2.633	20.172	23.674	25.107	26.587	29.098	0	8.93	-0.22	-1.09	0.83	0.650897
26.6558	24.3311	19.8321	21.9272	0	0													eSpCas9_21G	10	3.969	7.879	0	0	0	4.732	25.281	60	25.3	1.9	2.4	2.5	1.05734
27.4382	29.5465	17.681	20.172	0	0													SpCas9-HF1_21G	10	0.531	1.679	0	0	0	0	5.309	90	5.31	2.28	3.57	0.53	0
27.6889	20.0259	1e-08	23.7357	0	0			### Levene's test for homogeneity of variance:
29.2836	24.5173	22.2124	26.642	5.45376	0			F[5, 54] = 3.05, p = .017.
30.5554	24.6267	11.3268	23.6537	0	0
26.6385	27.5072	24.2847	26.4235	0	0			### Welch correction for nonhomogeneous variances:
23.5298	29.7796	18.7307	25.9239	6.38538	0			F[5, 24.37] = 229.31, p < .001.
								### Post hoc test: Games-Howell
									diff	ci.lo	ci.hi	t	df	p	p.adjusted
								eSpCas9_21G - eSpCas9_20G	-23.32	-32.53	-14.12	8.39	13.18	0	<.001
								SpCas9-HF1_20G - eSpCas9_20G	-9.97	-19	-0.95	3.65	13.34	0.03	0.162
								SpCas9-HF1_21G - eSpCas9_20G	-26.76	-31.27	-22.26	19.9	12.21	0	<.001
								SpCas9_20G - eSpCas9_20G	0.98	-3.77	5.74	0.67	15.33	0.98	1
								SpCas9_21G - eSpCas9_20G	-2.42	-7.23	2.39	1.62	15.77	0.6	1
								SpCas9-HF1_20G - eSpCas9_21G	13.35	2.28	24.43	3.83	17.99	0.01	0.102
								SpCas9-HF1_21G - eSpCas9_21G	-3.44	-12.32	5.44	1.35	9.82	0.75	1
								SpCas9_20G - eSpCas9_21G	24.31	15.36	33.25	9.3	10.8	0	<.001
								SpCas9_21G - eSpCas9_21G	20.91	11.94	29.87	7.96	10.98	0	0.001
								SpCas9-HF1_21G - SpCas9HF1_20G	-16.79	-25.48	-8.1	6.73	9.85	0	0.005
								SpCas9_20G - SpCas9-HF1_20G	10.95	2.2	19.71	4.27	10.88	0.01	0.102
								SpCas9_21G - SpCas9-HF1_20G	7.55	-1.22	16.33	2.93	11.07	0.11	0.425
								SpCas9_20G - SpCas9-HF1_21G	27.74	24.66	30.83	29.08	15.72	0	<.001
								SpCas9_21G - SpCas9-HF1_21G	24.34	21.14	27.54	24.65	15.28	0	<.001
								SpCas9_21G - SpCas9_20G	-3.4	-7.06	0.25	2.96	17.96	0.08	0.383

## Sheet: FigS2e
Figure S2e:
Data							Comparison of means between groups										Summary statistics on distributions
non-20 G spacer (20nonG)			mismatching 20 G spacer (20mmG)				### Oneway Anova for y=Value and x=Group (groups: eSpCas9_20mmG, eSpCas9_20nonG, SpCas9-HF1_20mmG, SpCas9-HF1_20nonG, SpCas9_20mmG, SpCas9_20nonG)										Group	n	mean	sd	min	Q1	median	Q3	max	percZero	range	skew	kurtosis	se	1.58 IQR/sqrt(n)
SpCas9	eSpCas9	SpCas9-HF1	SpCas9	eSpCas9	SpCas9-HF1		SpCas9HF1_20nonG, SpCas9_20mmG, SpCas9_20nonG)										SpCas9_20nonG	9	27.957	4.952	16.398	27.579	29.485	30.922	32.379	0	15.98	-1.25	0.46	1.65	1.41732
29.4849	25.1403	2.65158	40.3328	3.3333	0		Null hypothesis: the means of the measurement variable are the same for the different categories of data										eSpCas9_20nonG	9	22.872	14.225	0	14.312	27.026	33.399	39.431	11.111	39.4	-0.5	-1.5	4.7	4.26491
30.9223	39.4313	14.3538	44.7731	24.818	2.67733					SS	Df	MS	F	p			SpCas9-HF1_20nonG	9	11.057	10.378	0	0	14.354	18.112	24.726	33.333	24.726	0.024	-1.947	3.459	4.04705
24.8833	36.0373	18.1125	26.6751	23.1085	20.6993		Between groups (error + effect):			4022.7	5	804.54	6.97	<.001			SpCas9_20mmG	9	34.387	5.947	26.675	31.128	32.331	38.105	44.773	0	18.1	0.32	-1.36	1.98	1.55898
16.3981	2.49376	0	31.1283	5.48946	0		Within groups (error only):			5541.26	48	115.44					eSpCas9_20mmG	9	15.808	12.265	0	3.868	23.109	24.818	30.848	11.111	30.85	-0.14	-2.03	4.09	4.68119
27.7629	33.3991	23.2003	32.3311	23.9847	25.2213		Omega squared: 95% CI = [.15; .54], point estimate = .36										SpCas9-HF1_20mmG	9	11.458	13.126	0	0	2.677	25.221	28.139	44.444	28.14	0.23	-2.08	4.38	5.63553
32.2187	27.0259	16.472	36.3866	26.8214	26.3888
32.3788	28.0045	24.7256	38.1049	30.8479	28.139		### Levene's test for homogeneity of variance:
29.9833	14.3122	0	31.7375	3.8677	0		F[5, 48] = 7.47, p < .001.
27.5789	0	0	28.0157	0	0
							### Welch correction for nonhomogeneous variances:
							F[5, 21.76] = 9.91, p < .001.
							### Post hoc test: Games-Howell
								diff	ci.lo	ci.hi	t	df	p	p.adjusted
							eSpCas9_20nonG - eSpCas9_20mmG	7.06	-13.16	27.29	1.13	15.66	0.86	1
							SpCas9-HF1_20mmG - eSpCas9_20mmG	-4.35	-23.65	14.96	0.73	15.93	0.98	1
							SpCas9-HF1_20nonG - eSpCas9_20mmG	-4.75	-22.07	12.56	0.89	15.57	0.94	1
							SpCas9_20mmG-eSpCas9_20mmG	18.58	3.22	33.94	4.09	11.57	0.02	0.186
							SpCas9_20nonG - eSpCas9_20mmG	12.15	-3.01	27.31	2.76	10.54	0.14	1
							SpCas9-HF1_20mmG - eSpCas9_20nonG	-11.41	-32.22	9.39	1.77	15.9	0.51	1
							SpCas9-HF1_20nonG - eSpCas9_20nonG	-11.81	-30.95	7.32	2.01	14.64	0.38	1
							SpCas9_20mmG - eSpCas9_20nonG	11.52	-6.1	29.13	2.24	10.71	0.3	1
							SpCas9_20nonG - eSpCas9_20nonG	5.09	-12.38	22.56	1.01	9.91	0.9	1
							SpCas9-HF1_20nonG - SpCas9-HF1_20mmG	-0.4	-18.49	17.69	0.07	15.19	1	1
							SpCas9_20mmG - SpCas9-HF1_20mmG	22.93	6.59	39.27	4.77	11.15	0.01	0.078
							SpCas9_20nonG - SpCas9-HF1_20mmG	16.5	0.33	32.67	3.53	10.23	0.04	0.493
							SpCas9_20mmG - SpCas9-HF1_20nonG	23.33	10.07	36.59	5.85	12.74	0	0.01
							SpCas9_20nonG - SpCas9-HF1_20nonG	16.9	3.92	29.88	4.41	11.46	0.01	0.121
							SpCas9_20nonG - SpCas9_20mmG	-6.43	-14.78	1.92	2.49	15.49	0.19	1

## Sheet: FigS3b
Figure S3b:
Data					Comparison of means between groups										Summary statistics on distributions
SpCas9	eSpCas9	SpCas9-HF1	HeFSpCas9		### Oneway Anova for y=Value and x=Group (groups: eSpCas9, HeFSpCas9, SpCas9-HF1, SpCas9)										Group	n	mean	sd	min	Q1	median	Q3	max	percZero	range	skew	kurtosis	se	1.58 IQR/sqrt(n)
1.0738	0.802931	0.0257317			Null hypothesis: the means of the measurement variable are the same for the different categories of data										SpCas9	48	0.95	0.135	0.412	0.915	0.961	1.035	1.127	0	0.715	-1.696	3.981	0.02	0.0268135
1.09191	0.270544	0.0257317						SS	Df	MS	F	p			eSpCas9	48	0.43	0.436	0.014	0.028	0.217	0.913	1.091	0	1.077	0.328	-1.755	0.063	0.197749
0.888758	0.072193	0.0257317			Between groups (error + effect):			16.84	3	5.61	63.79	<.001			SpCas9-HF1	48	0.194	0.275	0	0.026	0.037	0.318	0.924	2.083	0.924	1.393	0.525	0.04	0.0652462
1.08649	0.983056	0.511561	0.0570278		Within groups (error only):			13.37	152	0.09					HeFSpCas9	12	0.05	0.025	0.024	0.032	0.05	0.057	0.117	0	0.0936	1.4863	1.8285	0.0071	0.00558614
0.963511	0.909987	0.601113	0.0570278		Omega squared: 95% CI = [.45; .63], point estimate = .55
0.795805	0.627897	0.149514	0.0570278
0.709278	0.0204986	0.0294081			### Levene's test for homogeneity of variance:
0.744147	0.0204986	0.0294081			F[3, 152] = 61, p < .001.
0.411647	0.0204986	0.0294081
1.12652	1.05529	0.0578832			### Welch correction for nonhomogeneous variances:
1.10464	0.818233	0.0205722			F[3, 83.65] = 620.6, p < .001.
1.11865	1.09126	0.0350908
1.0567	1.01151	0.489289	0.0320982		### Post hoc test: Games-Howell
1.11432	1.00847	0.360093	0.0320982			diff	ci.lo	ci.hi	t	df	p	p.adjusted
1.00236	0.997356	0.823917	0.0320982		HeFSpCas9 - eSpCas9	-0.38	-0.55	-0.21	5.99	48.17	0	<.001
0.951659	0.0348893	0.0527154			SpCas9-HF1 - eSpCas9	-0.24	-0.43	-0.04	3.16	79.32	0.01	0.012
0.885809	0.0199792	0.0383869			SpCas9 - eSpCas9	0.52	0.35	0.69	7.89	55.97	0	<.001
0.59011	0.0199792				SpCas9-HF1 - HeFSpCas9	0.14	0.04	0.25	3.57	49.84	0	0.009
0.966389	0.910898	0.605063	0.0554357		SpCas9 - HeFSpCas9	0.9	0.84	0.95	43.27	56.07	0	<.001
0.954448	0.802233	0.421472	0.0350827		SpCas9 - SpCas9-HF1	0.76	0.64	0.87	17.06	68.47	0	<.001
0.873121	0.91946	0.766132	0.0443673
0.95934	0.0245617	0.0639006
0.928492	0.0271516	0.0385242
1.01219	0.0369928	0.0303697
0.890973	0.028202	0.0284422
0.858816	0.028202	0.0284422
0.945416	0.028202	0.0284422
0.972281	0.016474	0.0109358
0.953499	0.0610014	0.0159749
0.987851	0.299974	0.0770527
0.97923	0.338824	0.0137756
1.01946	0.029518	0.0137756
1.036	0.943595	0.303673
1.09673	0.0338555	0.0168501
0.914973	0.0139548	0.0168501
0.914683	0.163184	0.0168501
1.04749	1.00963	0.901633	0.117277
1.03579	0.974889	0.705256	0.0573285
1.02472	1.04619	0.924323	0.0236303
1.03408	0.0608148	0.0428897
0.763908	0.0307747	0.0898801
0.925936	0.67614	0.0834551
0.96218	0.023857	0.0278076
1.01629	0.023857	0.0278076
0.949702	0.023857	0.0278076
0.933475	0.813988	0.228217
0.956886	1.03115	0.434765
0.950117	0.423128	0.0241323

## Sheet: FigS6d
Figure S6d:
Data					Comparison of means between groups										Summary statistics on distributions
eSpCas9_L3d	SpCas9-HF1_L3d	eSpCas9_H3d	SpCas9-HF1_H3d		### Oneway Anova for y=Value and x=Group (groups: eSpCas9_H3d, eSpCas9_L3d, SpCas9-HF1_H3d, SpCas9-HF1_L3d)										Group	n	mean	sd	min	Q1	median	Q3	max	range	skew	kurtosis	se	1.58 IQR/sqrt(n)
0.850114	0.401187	0.951452	0.364852		Null hypothesis: the means of the measurement variable are the same for the different categories of data										eSpCas9_L3d	10	1.032	0.174	0.799	0.938	0.998	1.096	1.358	0.559	0.474	-1.056	0.055	0.0353044
0.936907	0.466063	0.870558	0.410678			SS	Df	MS	F	p					SpCas9-HF1_L3d	10	0.64	0.137	0.401	0.572	0.682	0.715	0.862	0.461	-0.255	-1.074	0.043	0.0319527
0.799353	0.570047	0.919717	0.560056		Between groups (error + effect):	1.41	3	0.47	24.01	<.001					eSpCas9_H3d	10	0.905	0.078	0.771	0.874	0.921	0.966	0.996	0.225	-0.563	-1.222	0.025	0.020557
0.940476	0.72282	0.970743	0.809952		Within groups (error only):	0.7	36	0.02							SpCas9-HF1_H3d	10	0.575	0.152	0.365	0.5	0.543	0.646	0.818	0.453	0.394	-1.227	0.048	0.0326231
0.961966	0.577559	0.977664	0.524988		Omega squared: 95% CI = [.43; .76], point estimate = .63
1.09595	0.681581	0.783509	0.51681
1.09528	0.683303	0.77101	0.493925		### Levene's test for homogeneity of variance:
1.03351	0.862261	0.921804	0.817529		F[3, 36] = 1.49, p = .235.
1.35786	0.743423	0.996447	0.668635
1.25333	0.693143	0.885727	0.578621		### Post hoc test: Tukey
						diff	lwr	upr	p adj
L3d: Low transfection efficiency, day 3					eSpCas9_L3d-eSpCas9_H3d	0.13	-0.04	0.3	0.192
H3d: High transfection efficiency, day 3					SpCas9-HF1_H3d-eSpCas9_H3d	-0.33	-0.5	-0.16	<.001
					SpCas9-HF1_L3d-eSpCas9_H3d	-0.26	-0.43	-0.1	0.001
					SpCas9-HF1_H3d-eSpCas9_L3d	-0.46	-0.63	-0.29	<.001
					SpCas9-HF1_L3d-eSpCas9_L3d	-0.39	-0.56	-0.22	<.001
					SpCas9-HF1_L3d-SpCas9-HF1_H3d	0.07	-0.1	0.23	0.723

[truncated: 2 more sheets: FigS6e, FigS8b]
